# Supplementary material for: Real-time 3D reconstruction from single-photon lidar data using plug-and-play point cloud denoisers
Source: Nat Commun. 2019 Nov 1;10:4984. doi: 10.1038/s41467-019-12943-7 (PMC6825222; doi:10.1038/s41467-019-12943-7)
Supplement: Supplementary file 5 — Supplementary Information [file 41467_2019_12943_MOESM5_ESM.txt]

TITLE

Real-Time 3D reconstruction of complex scenes using single-photon lidar: when computational imaging meets computer graphics

AUTHOR/ORCID/PRIMARY AFFILIATION

Juli&#x00E1;n Tachella, 0000-0003-3878-9142
Heriot-Watt University, United Kingdom

Yoann Altmann, null
Heriot-Watt University, Institute of Sensors, Signals and Systems, Edinburgh, United Kingdom

Nicolas Mellado, null
Toulouse Institute of Computer Science Research, France

Aongus McCarthy, 0000-0002-0124-0060
Heriot-Watt University, School of Engineering and Physical Sciences, Edinburgh, United Kingdom

Rachael Tobin, null
Heriot-Watt University, United Kingdom

Gerald S. Buller, null
Heriot-Watt University, Edinburgh, United Kingdom

Jean-Yves Tourneret, null
University of Toulouse, France

Steve McLaughlin, 0000-0002-9558-8294
Heriot-Watt University, Engineering and Physical Sciences, Edinburgh, United Kingdom

FUNDING DETAILS
Yoann Altmann, Royal Academy of Engineering, Funder id 501100000287, RF201617/16/31
Yoann Altmann, University Defense Research Collaboration in Signal Processing (UDRC)
Gerald S. Buller, RCUK | Engineering and Physical Sciences Research Council (EPSRC), Funder id 501100000266, EP/M01326X/1
Gerald S. Buller, RCUK | Engineering and Physical Sciences Research Council (EPSRC), Funder id 501100000266, EP/K015338/1
Gerald S. Buller, RCUK | Engineering and Physical Sciences Research Council (EPSRC), Funder id 501100000266, EP/N003446/1
Gerald S. Buller, University Defense Research Collaboration in Signal Processing (UDRC)
Steve McLaughlin, RCUK | Engineering and Physical Sciences Research Council (EPSRC), Funder id 501100000266, EP/S000631/1


AUTHOR CONTRIBUTIONS
